# Supplementary material for: A high-density genetic map of Schima superba based on its chromosomal characteristics
Source: BMC Plant Biol. 2019 Jan 25;19:41. doi: 10.1186/s12870-019-1655-8 (PMC6347745; doi:10.1186/s12870-019-1655-8)
Supplement: Supplementary file 1 — Table S1. Number of clean GBS reads per sample (XLSX 12 kb) [file 12870_2019_1655_MOESM1_ESM.xlsx]

## Sheet: Sheet1
Supplementary Table 1. Number of clean GBS reads per sample
Genotypes	Number of clean GBS reads
LC	37926886
JO	50742572
10A002	20234052
10A003	19258688
10A006	17221908
10A008	19116900
10A009	20526578
10A010	16615316
10A011	18869030
10A014	43603164
10A015	17393754
10A016	12659498
10A017	12604932
10A018	14024100
10A019	17505762
10A020	12548568
10A021	15605270
10A022	15785656
10A024	35054290
10A025	16703630
10A026	14311286
10A029	15134870
10A030	17624720
10A031	18607952
10A032	20592610
10A034	19150426
10A036	18597730
10A037	17097222
10A038	9981084
10A039	18890998
10A040	16487924
10A042	21060448
10A043	19207726
10A045	18226242
10A048	15986412
10A051	15882312
10A052	28128388
10A053	15355966
10A054	18606782
10A055	15548734
10A056	15118176
10A059	15352218
10A060	29100256
10A063	18632434
10A064	21044072
10A065	19063558
10A066	19807184
10A067	18336878
10A068	20647048
10A070	19725520
10A071	18124742
10A073	19094084
10A074	17683198
10A076	34270044
10A077	19119854
10A078	20975528
10A079	18526602
10A080	19275108
10A081	16098766
10A086	23047350
10A087	34593020
10A088	16085654
10A089	20356878
10A090	19171334
10A093	16176796
10A094	21701488
10A095	39107548
10A096	11169654
10A097	19986348
10A098	14790350
10A099	31594590
10A100	15950514
10A101	21004154
10A105	33562560
10A107	36060652
10A111	19485372
10A113	17368106
10A114	20196248
10A115	16637804
10A116	19370128
10A117	22649570
10A120	20494988
10A121	17386234
10A122	23626560
10A123	12027670
10A126	17147372
10A130	20745836
10A131	20022996
10A134	23582952
10A135	27863922
10A138	17707788
10A139	45923854
10A140	21214066
10A143	21959966
10A147	17054428
10A149	18735286
10A151	43719214
10A152	43126346
10A154	19501472
10A155	16563892
10A156	13906474
10A157	19418658
10A158	17059668
10A159	15385370
10A161	16145242
10A163	16999336
10A165	17392144
10A166	19123850
10A167	16046858
10A168	33130386
10A169	18866422
10A170	17735640
10A172	25632586
10A173	19150568
10A174	19046116
10A175	38166154
10A177	26942264
10A178	15442054
Min	9981084
Max	50742572
Average	2.09537e+07
Median	18968557
