# Supplementary material for: A high-density genetic map of Schima superba based on its chromosomal characteristics
Source: BMC Plant Biol. 2019 Jan 25;19:41. doi: 10.1186/s12870-019-1655-8 (PMC6347745; doi:10.1186/s12870-019-1655-8)
Supplement: Supplementary file 2 — Table S2. Total number and heterozygosis SNP rate per sample. (XLSX 14 kb) [file 12870_2019_1655_MOESM2_ESM.xlsx]

## Sheet: Sheet1
Supplementary Table 2. Total number and heterozygosis SNP rate per sample
Genotypes	Total number	Het rate (%)
10A002	258690	86.6017
10A003	287696	87.1097
10A006	318115	87.0041
10A008	141393	79.5683
10A009	187274	81.448
10A010	171686	74.1516
10A011	261436	80.6702
10A014	550887	86.1874
10A015	294805	87.5338
10A016	227658	87.7364
10A017	199653	87.9646
10A018	264376	88.7081
10A019	258184	86.7358
10A020	241805	88.6644
10A021	364062	89.7789
10A022	254198	88.3803
10A024	373310	78.4487
10A025	248583	81.0043
10A026	196492	86.9333
10A029	316713	83.8696
10A030	240084	87.025
10A031	275381	88.4498
10A032	208260	84.1343
10A034	309189	88.281
10A036	327661	88.3682
10A037	136807	81.1223
10A038	103291	64.6281
10A039	306970	87.4568
10A040	138664	80.059
10A042	248504	85.6026
10A043	340801	87.3228
10A045	275098	87.3994
10A048	205917	86.3892
10A051	253095	81.3161
10A052	402748	89.1756
10A053	209277	86.4682
10A054	252754	86.9905
10A055	119758	79.0469
10A056	117638	77.7733
10A059	118114	78.6706
10A060	378251	87.9821
10A063	271497	88.9093
10A064	299070	86.0247
10A065	141683	80.4938
10A066	216644	86.8009
10A067	229068	86.3626
10A068	218098	85.1585
10A070	177969	83.3825
10A071	169058	82.6107
10A073	263787	87.2314
10A074	241563	87.1532
10A076	544499	82.9052
10A077	173663	83.2261
10A078	219892	84.3842
10A079	316562	87.937
10A080	332753	88.7172
10A081	362583	88.3602
10A086	264728	85.1251
10A087	382214	85.0327
10A088	127495	77.7042
10A089	413615	87.9112
10A090	306287	88.0299
10A093	291436	81.9319
10A094	397256	87.9267
10A095	502682	85.5346
10A096	75507	70.4345
10A097	411342	88.0681
10A098	254294	88.9624
10A099	286759	85.386
10A100	144819	82.0093
10A101	339927	87.8721
10A105	331114	85.9604
10A107	528694	85.9168
10A111	326688	87.7939
10A113	303239	87.1923
10A114	244453	86.3409
10A115	322920	87.8134
10A116	381714	88.1343
10A117	343220	88.2093
10A120	300359	88.2734
10A121	168962	72.8679
10A122	404225	87.9923
10A123	66411	66.7691
10A126	93465	69.6913
10A130	189640	82.7816
10A131	425939	88.0525
10A134	146856	74.554
10A135	231138	78.7941
10A138	352048	87.8627
10A139	728441	83.0474
10A140	236546	86.5388
10A143	360835	88.1802
10A147	347236	88.7002
10A149	252474	87.4126
10A151	700712	84.5656
10A152	579806	85.7566
10A154	319252	88.1016
10A155	144362	80.623
10A156	77154	66.3815
10A157	377570	88.3238
10A158	305114	89.1496
10A159	115973	77.3801
10A161	231100	87.4582
10A163	235796	86.8963
10A165	275077	87.5348
10A166	309720	87.293
10A167	193448	85.5439
10A168	374282	77.8656
10A169	205795	84.8903
10A170	217528	77.7376
10A172	187996	82.672
10A173	348055	87.8893
10A174	196957	84.8657
10A175	455667	85.1659
10A177	252438	83.4355
10A178	131036	77.7138
