# Supplementary material for: A high-density genetic map of Schima superba based on its chromosomal characteristics
Source: BMC Plant Biol. 2019 Jan 25;19:41. doi: 10.1186/s12870-019-1655-8 (PMC6347745; doi:10.1186/s12870-019-1655-8)
Supplement: Supplementary file 3 — Table S3. Genetic linkage group statistics of the male map (XLSX 11 kb) [file 12870_2019_1655_MOESM3_ESM.xlsx]

## Sheet: Sheet1
Supplementary Table 3. Genetic linkage group statistics of the male map
Linkage group[1]	Number of SNP markers	Length (cM)[2]	Average distance (cM)[3]	Max. gap (cM)[4]
LG1	107	114.15	1.07	8.29
LG2	103	86.7	0.84	7.97
LG3	89	77.21	0.87	6.4
LG4	92	80.37	0.87	8.53
LG5	126	130.35	1.03	12.35
LG6	189	119.47	0.63	9.35
LG7	25	60.97	2.44	11.81
LG8	52	81.5	1.57	12.31
LG9	91	105.05	1.15	12.26
LG10	124	78.78	0.64	5.8
LG11	64	101.58	1.59	9.21
LG12	106	88.84	0.84	4.93
LG13	123	135.93	1.11	23.14
LG14	29	48.94	1.69	9.33
LG15	60	72.35	1.21	3.61
LG16	20	51.31	2.57	7.87
LG17	120	96.81	0.81	9.82
LG18	49	53.65	1.09	5.18
total	1569	1583.97	1.01	23.14
[1] Linkage group number
[2] Total genetic distance of chromosomes (cM)
[3] Average genetic distance between markers (cM)
[4] Maximum gap between markers (cM)
