# Supplementary material for: A high-density genetic map of Schima superba based on its chromosomal characteristics
Source: BMC Plant Biol. 2019 Jan 25;19:41. doi: 10.1186/s12870-019-1655-8 (PMC6347745; doi:10.1186/s12870-019-1655-8)
Supplement: Supplementary file 4 — Table S4. Genetic linkage group statistics of the female map (XLSX 12 kb) [file 12870_2019_1655_MOESM4_ESM.xlsx]

## Sheet: Sheet1
Supplementary Table 4. Genetic linkage group statistics of the female map
Linkage group[1]	Number of SNP markers	Length (cM)[2]	Average distance (cM)[3]	Max. gap (cM)[4]
LG1	58	108.32	1.87	11.38
LG2	55	66.62	1.21	8.43
LG3	70	70.54	1.01	4.79
LG4	83	129.16	1.56	10.3
LG5	111	83.11	0.75	5.5
LG6	96	98.27	1.02	11.12
LG7	26	68.56	2.64	8.77
LG8	90	82.24	0.91	19.25
LG9	75	97.95	1.31	12.49
LG10	74	69.44	0.94	4.06
LG11	37	70.21	1.9	12.3
LG12	22	55.97	2.54	11.37
LG13	84	123.02	1.46	17.21
LG14	26	72.31	2.78	9.14
LG15	19	48.04	2.53	8.46
LG16	58	73.06	1.26	5.44
LG17	93	83.61	0.9	10.8
LG18	60	58.78	0.98	3.49
total	1137	1459.19	1.28	19.25
[1] Linkage group number
[2] Total genetic distance of chromosomes (cM)
[3] Average genetic distance between markers (cM)
[4] Maximum gap between markers (cM)
