# Supplementary material for: A high-density genetic map of Schima superba based on its chromosomal characteristics
Source: BMC Plant Biol. 2019 Jan 25;19:41. doi: 10.1186/s12870-019-1655-8 (PMC6347745; doi:10.1186/s12870-019-1655-8)
Supplement: Supplementary file 6 — Table S5. QTL locations. (XLSX 19 kb) [file 12870_2019_1655_MOESM6_ESM.xlsx]

## Sheet: Sheet1
Supplementary Table 5. QTL locations
QTL name	LOD peak	Position (cM)	left marker	right marker	PVE (%)
qH1-LG2-1	3.01	67.95	np235	hk2522	11.3
qH1-LG2-2	3.8	92.17	np9542	np378	14
qH1-LG5-1	3.06	51.06	hk10632	np9203	11.5
qH1-LG8-1	3.28	70.06	lm3734	lm5067	12.2
qH1-LG8-2	3.09	70.38	lm4583	lm1566	11.5
qH1-LG11-1	3.58	43.44	np6602	np5549	13.3
qH1-LG11-2	3.06	49.33	hk9552	np3298	11.4
qH1-LG11-3	3.47	50.57	lm3015	np3299	12.9
qH1-LG11-4	3.47	50.62	np3298	np3297	12.9
qH1-LG11-5	3.38	50.67	np3299	lm7529	12.6
qH1-LG12-1	3.06	72.16	np1758	np1760	11.4
qH1-LG13-1	3.07	45.95	lm6612	np3372	11.5
qH1-LG13-2	3.12	133.34	np6957	hk8338	11.7
qH1-LG16-1	3.53	87.22	lm191	hk3234	13.1
qH1-LG17-1	3.04	63.57	np1796	np4948	11.4
qH1-LG17-2	3	63.83	np4951	np4950	11.2
qH1-LG17-3	3.28	76.37	lm4910	hk900	12.2
qH3-LG1-1	3.38	43.29	hk4765	np5414	14.3
qH3-LG1-2	3.07	65.58	lm4480	lm4479	13.1
qH3-LG3-1	3.24	82.38	np1154	hk9557	13.7
qH3-LG10-1	3.4	69.55	hk10926	np5865	14.4
qH3-LG13-1	3.15	103.41	np276	np4130	13.4
qH3-LG13-2	3.51	143.31	hk9639	np4091	14.8
qH3-LG13-3	3.58	143.52	lm7162	lm3399	15
qSBD1-LG13-1	3	31.95	np5758	np4317	11.2
qSBD1-LG13-2	3.43	76.44	np2268	hk4771	12.7
qSBD1-LG16-1	3.22	35.81	hk1063	lm5091	12
qSBD1-LG16-2	3.23	36.94	lm7555	lm3741	12
qSBD1-LG17-1	3.07	21.21	np1868	np8201	11.5
qSBD3-LG4-1	3.24	27.93	hk5281	lm475	13.8
qSBD3-LG4-2	3.17	41.14	hk5702	hk5709	13.5
qSBD3-LG4-3	3.21	66.84	lm6960	np3108	13.6
qSBD3-LG4-4	3.64	66.87	np5517	np2901	15.3
qSBD3-LG4-5	4.32	67.77	np3108	np4715	17.9
qSBD3-LG4-6	3.04	82.3	np1297	np5963	12.9
qSBD3-LG6-1	3.06	73.36	np7155	np5119	13
qSBD3-LG10-1	3.58	0	-	lm229	15
qSBD3-LG17-1	3.42	90.9	lm5881	lm4905	14.4
qSBD3-LG17-2	3.13	94.71	lm3640	lm4405	13.3
qSBD3-LG17-3	3.09	94.78	lm4404	hk3701	13.1
qHGR-LG1-1	3.02	43.29	hk4765	np5414	12.8
qHGR-LG3-1	3.61	82.38	np1154	hk9557	15.2
qHGR-LG8-1	3.07	38.54	hk10932	np6835	13
qHGR-LG8-2	3.1	38.63	np6838	np6836	13.2
qHGR-LG8-3	3.03	38.64	np6835	np6833	12.9
qHGR-LG13-1	3.59	120.8	hk1099	lm3242	15.1
qHGR-LG13-2	3.78	121.31	np6958	hk4884	15.8
qHGR-LG13-3	3.62	143.31	hk9639	np4091	15.2
qHGR-LG13-4	3.85	143.52	lm7162	lm3399	16.1
qHGR-LG13-5	3.15	143.94	np4091	lm5701	13.4
qSBDGR-LG4-1	3.47	27.93	hk5281	lm475	14.7
qSBDGR-LG4-2	3.22	41.14	hk5702	hk5709	13.7
qSBDGR-LG4-3	3.17	66.84	lm6960	np3108	13.5
qSBDGR-LG4-4	3.56	66.87	np5517	np2901	15
qSBDGR-LG4-5	4.39	67.77	np3108	np4715	18.2
qSBDGR-LG6-1	3.01	73.36	np7155	np5119	12.8
qSBDGR-LG10-1	3.47	0	-	lm229	14.6
qSBDGR-LG17-1	3.37	90.9	lm5881	lm4905	14.2
qSBDGR-LG17-2	3.4	94.71	lm3640	lm4405	14.4
qSBDGR-LG17-3	3.35	94.78	lm4404	hk3701	14.2
qLL-LG1-1	3.08	59.93	np5309	np5308	11.5
qLL-LG3-1	3.25	34.16	lm6105	np6747	12.1
qLL-LG4-1	3.53	19.6	lm2300	lm3851	13.1
qLL-LG4-2	3.24	20.98	lm3610	lm3695	12.1
qLL-LG5-1	3.3	144.95	np4684	np7367	12.3
qLL-LG5-2	3	146.95	np4681	-	11.2
qLL-LG5-3	3	146.96	np7367		11.2
qLL-LG8-1	4.3	0			15.7
qLL-LG8-2	3.04	21.37	lm5656	lm1087	11.4
qLL-LG8-3	3.47	22.06	lm1087	lm5659	12.9
qLL-LG8-4	3.48	30.77	lm1082	lm5655	12.9
qLL-LG8-5	3.24	31.39	lm5658	lm4068	12.1
qLL-LG8-6	4.4	54.54	hk6157	lm2082	16
qLL-LG8-7	4.19	56.19	lm5816	lm2081	15.3
qLL-LG8-8	3.91	56.23	lm2082	lm2079	14.4
qLL-LG8-9	3.74	56.25	lm2081	lm2080	13.8
qLL-LG8-10	3.51	56.72	lm2079	lm4525	13
qLL-LG8-11	3.22	65.95	lm6237	lm2766	12
qLL-LG8-12	3.23	65.96	lm2760	lm3192	12
qLL-LG17-1	3.63	84.71	lm5572	lm5571	13.4
qLL-LG17-2	3.3	84.74	hk8920	lm4901	12.3
qLL-LG17-3	3.02	87.65	hk1322	lm5881	11.3
qLW-LG2-1	3.68	45.79	lm3745	np7064	13.6
qLW-LG2-2	3.47	45.98	np7063	np7068	12.9
qLW-LG2-3	3.22	46.15	np7064	np7066	12
qLW-LG2-4	3.16	46.24	np7068	hk3922	11.8
qLW-LG2-5	3.66	52.36	lm7482	np9538	13.5
qLW-LG2-6	3.01	63.58	np8960	np4771	11.3
qLW-LG2-7	3.06	63.66	np4770	lm6183	11.5
qLW-LG2-8	3.04	63.88	np4771	lm1616	11.4
qLW-LG2-9	3.04	63.96	lm6183	np4769	11.4
qLW-LG2-10	3.16	64.38	np4769	np9532	11.8
qLW-LG2-11	3.24	67.95	np235	hk2522	12.1
qLW-LG11-1	3.29	26.3	np6011	hk9555	12.2
qLW-LG13-1	3.11	77.63	hk4771	hk4882	11.6
qLW-LG13-2	3.05	121.31	np6958	hk4884	11.4
qLW-LG17-1	3.07	67.79	hk9635	hk9634	11.5
qCW-LG4-1	3.26	27.4	np6072	hk5281	13.8
qCW-LG4-2	3.2	27.7	hk5280	np5518	13.6
qCW-LG4-3	3.23	66.84	lm6960	np3108	13.7
qCW-LG4-4	4.04	66.87	np5517	np2901	16.8
qCW-LG4-5	4.52	67.77	np3108	np4715	18.6
qCW-LG4-6	3.18	74.04	np3326	lm590	13.5
qCW-LG4-7	3.38	75.86	hk2433	np1964	14.3
qCW-LG4-8	3.04	76.79	np1963	np1962	12.9
qCW-LG4-9	3.18	76.86	np1964	np1114	13.5
qCW-LG4-10	3.34	77.91	np1114	np5965	14.1
qCW-LG4-11	4.72	82.3	np1297	np5963	19.4
qCW-LG4-12	3.26	82.47	np2206	hk3742	13.8
qCW-LG13-1	3.02	103.41	np276	np4130	12.9
qCW-LG17-1	3.05	28.59	lm1158	lm7383	13
qPSN-LG3-1	3.03	2.44	lm1599	np8132	12.9
qPSN-LG3-2	3.37	4.55	lm1600	np4159	14.2
qPSN-LG3-3	3.36	17.69	np1411	np8134	14.2
qPSN-LG3-4	3.16	17.97	np8135	np6746	13.4
qPSN-LG4-1	3.06	130.69	lm1411	lm1950	13
qPSN-LG8-1	3.41	90.2	hk6155	np6612	14.4
qPSN-LG17-1	3.02	44.69	lm15	hk3435	12.9
qPSN-LG17-2	3.37	89.47	lm3591	lm2346	14.2
qPSN-LG17-3	5.67	90.9	lm5881	lm4905	22.8
qPSN-LG17-4	3	96.86	lm4405	lm7706	12.8
qMBA-LG2-1	3.28	79.44	lm5277	lm5282	13.9
qMBA-LG2-2	3.15	115.7	np3189	-	13.4
qMBA-LG3-1	3.43	82.38	np1154	hk9557	14.5
qMBA-LG4-1	3.67	65.23	np1103	np6897	15.4
qMBA-LG4-2	3.07	68.22	np2901	np3107	13.1
qMBA-LG4-3	3.42	84.12	lm544	np1110	14.4
qMBA-LG6-1	3.08	76.45	np5696	hk9082	13.1
qMBA-LG6-2	3.2	121	lm344	lm2375	13.6
qMBA-LG10-1	3.12	24.39	np1466	hk3852	13.3
qMBA-LG10-2	4.26	27.44	np4914	np7158	17.7
qMBA-LG10-3	3.29	27.83	np8947	hk5679	13.9
qMBA-LG10-4	3.07	81.14	hk10047	np8499	13
qMBA-LG10-5	3.05	85.97	np5543	lm18	13
qMBA-LG15-1	3.77	20.18	np6508	np9053	15.8
qMBA-LG18-1	3.41	60.09	hk10927	np5615	14.4
qMBD-LG1-1	3.35	0	-	np1894	14.2
qMBD-LG1-2	3.1	3.37	np1892	np1896	13.2
qMBD-LG4-1	3.22	64.17	lm1423	lm6873	13.7
qMBD-LG4-2	3.23	77.91	np1114	np5965	13.7
qMBD-LG10-1	3	0	-	lm229	12.8
qBT-LG1-1	3.69	31.67	np6581	hk4766	15.5
qBT-LG5-1	3	50.12	np5161	hk10632	12.8
qBT-LG5-2	3.26	58.08	np2610	np3150	13.8
qBT-LG5-3	3.21	58.13	np3146	np2609	13.6
qBT-LG9-1	3	60.34	hk7910	lm6840	12.8
qBT-LG12-1	5.12	49.42	np15	np3603	20.8
qBT-LG12-2	4.06	50.11	np7972	np754	16.9
qBT-LG12-3	3.5	101.69	lm4800	-	14.8
qBT-LG17-1	4.41	109.96	lm2302	lm3521	18.2
qBT-LG17-2	4.49	131.07	hk4828	-	18.5
qHBT-LG5-1	3.22	131.34	lm406	np9389	13.6
qHBT-LG5-2	3.03	131.39	lm2442	lm279	12.9
qHBT-LG6-1	3.08	31.6	lm7041	lm3245	13.1
qHBT-LG10-1	3.19	20.66	np8406	np1201	13.6
qHBT-LG12-1	3.96	101.69	lm4800	-	16.5
qHBT-LG13-1	3.96	110.76	hk1475	np6950	16.5
qHBT-LG13-2	3.88	110.78	np6960	np3283	16.2
qHBT-LG17-1	4.59	109.96	lm2302	lm3521	18.9
qHBT-LG18-1	3.77	44.43	hk4532	hk4528	15.8
qHBT-LG18-2	3.72	44.47	hk4527	np3784	15.6
qHBT-LG18-3	3.67	44.53	hk4528	hk4531	15.4
qHBT-LG18-4	3.42	44.63	np3784	np3787	14.4
qHBT-LG18-5	3.45	44.72	hk4531	hk4525	14.5
qHBT-LG18-6	3.7	44.96	np3787	hk4526	15.5
qHBT-LG18-7	3.25	45.1	hk4525	hk4529	13.8
qHBT-LG18-8	3.21	45.76	hk4526	hk4530	13.6
qHBT-LG18-9	3.21	45.8	hk4529	np963	13.6
